# Supplementary material for: Genetic Characteristics and Multiple-PCR Development for Capsular Identification of Specific Serotypes of Campylobacter jejuni
Source: PLoS One. 2016 Oct 27;11(10):e0165159. doi: 10.1371/journal.pone.0165159 (PMC5082957; doi:10.1371/journal.pone.0165159)
Supplement: S1 Dataset — Sheet A contains all the ORFs of the 18 CPS loci with their orthology groups. Sheets B and C contain the functions of orthologs and paralogs, respectively. (XLSX) [file pone.0165159.s001.xlsx]

## Sheet: SheetA
serotype|ORF ID	ortho group
HS8/17|HS17.18	Group 9
HS8/17|HS17.17	Group 25
HS8/17|HS17.16	Group 47
HS8/17|HS17.15	Group 42
HS8/17|HS17.14	Group 37
HS8/17|HS17.13	Group 21
HS8/17|HS17.12	NO_Group
HS8/17|HS17.11	Group 12
HS8/17|HS17.10	Group 12
HS8/17|HS17.09	Group 29
HS8/17|HS17.08	Group 19
HS8/17|HS17.07	Group 23
HS8/17|HS17.06	Group 5
HS8/17|HS17.05	Group 35
HS8/17|HS17.04	Group 6
HS8/17|HS17.03	Group 16
HS8/17|HS17.02	Group 1
HS8/17|HS17.01	Group 11
HS9|BJD63GL000852	Group 18
HS9|BJD63GL000851	Group 39
HS9|BJD63GL000850	Group 13
HS9|BJD63GL000849	Group 26
HS9|BJD63GL000848	Group 37
HS9|BJD63GL000847	Group 36
HS9|BJD63GL000846	NO_Group
HS9|BJD63GL000845	Group 46
HS9|BJD63GL000844	Group 7
HS9|BJD63GL000843	Group 4
HS9|BJD63GL000842	Group 21
HS9|BJD63GL000841	NO_Group
HS9|BJD63GL000840	Group 33
HS9|BJD63GL000839	NO_Group
HS9|BJD63GL000838	Group 33
HS9|BJD63GL000837	Group 22
HS9|BJD63GL000836	NO_Group
HS9|BJD63GL000835	NO_Group
HS9|BJD63GL000834	Group 15
HS9|BJD63GL000833	NO_Group
HS9|BJD63GL000832	Group 10
HS9|BJD63GL000831	Group 17
HS9|BJD63GL000830	Group 14
HS9|BJD63GL000829	Group 30
HS9|BJD63GL000828	Group 2
HS9|BJD63GL000827	Group 32
HS6|C8J_1350	Group 18
HS6|C8J_1349	Group 39
HS6|C8J_1348	Group 37
HS6|C8J_1347	Group 36
HS6|C8J_1346	Group 7
HS6|C8J_1345	Group 4
HS6|C8J_1344	Group 3
HS6|C8J_1343	Group 26
HS6|C8J_1342	NO_Group
HS6|C8J_1341	Group 36
HS6|C8J_1340	NO_Group
HS6|C8J_1339	NO_Group
HS6|C8J_1338	NO_Group
HS6|C8J_1337	NO_Group
HS6|C8J_1336	Group 35
HS6|C8J_1335	NO_Group
HS6|C8J_1334	NO_Group
HS6|C8J_1333	NO_Group
HS6|C8J_1332	NO_Group
HS6|C8J_1331	NO_Group
HS6|C8J_1330	NO_Group
HS6|C8J_1329	NO_Group
HS6|C8J_1328	NO_Group
HS6|C8J_1327	Group 32
HS53|HB-CJGB-XWMGL000328	Group 32
HS53|HB-CJGB-XWMGL000327	NO_Group
HS53|HB-CJGB-XWMGL000326	NO_Group
HS53|HB-CJGB-XWMGL000325	Group 43
HS53|HB-CJGB-XWMGL000324	Group 45
HS53|HB-CJGB-XWMGL000323	Group 28
HS53|HB-CJGB-XWMGL000322	Group 44
HS53|HB-CJGB-XWMGL000321	Group 5
HS53|HB-CJGB-XWMGL000320	Group 23
HS53|HB-CJGB-XWMGL000319	Group 19
HS53|HB-CJGB-XWMGL000318	Group 29
HS53|HB-CJGB-XWMGL000317	Group 12
HS53|HB-CJGB-XWMGL000316	Group 13
HS53|HB-CJGB-XWMGL000315	NO_Group
HS53|HB-CJGB-XWMGL000314	NO_Group
HS53|HB-CJGB-XWMGL000313	NO_Group
HS53|HB-CJGB-XWMGL000312	Group 18
HS42|HS42.21	Group 39
HS42|HS42.20	Group 37
HS42|HS42.19	Group 36
HS42|HS42.18	Group 7
HS42|HS42.17	Group 4
HS42|HS42.16	Group 3
HS42|HS42.15	Group 26
HS42|HS42.14	NO_Group
HS42|HS42.13	NO_Group
HS42|HS42.12	NO_Group
HS42|HS42.11	Group 21
HS42|HS42.10	Group 12
HS42|HS42.09	Group 29
HS42|HS42.08	Group 19
HS42|HS42.07	Group 23
HS42|HS42.06	Group 5
HS42|HS42.05	Group 35
HS42|HS42.04	Group 6
HS42|HS42.03	Group 16
HS42|HS42.02	Group 1
HS42|HS42.01	Group 11
HS41|ICDCCJ07001_1377	Group 18
HS41|ICDCCJ07001_1376	Group 39
HS41|ICDCCJ07001_1375	Group 37
HS41|ICDCCJ07001_1374	Group 36
HS41|ICDCCJ07001_1373	Group 7
HS41|ICDCCJ07001_1372	Group 4
HS41|ICDCCJ07001_1371	Group 3
HS41|ICDCCJ07001_1370	Group 26
HS41|ICDCCJ07001_1369	Group 13
HS41|ICDCCJ07001_1368	NO_Group
HS41|ICDCCJ07001_1367	Group 46
HS41|ICDCCJ07001_1366	NO_Group
HS41|ICDCCJ07001_1365	Group 21
HS41|ICDCCJ07001_1364	Group 33
HS41|ICDCCJ07001_1363	Group 26
HS41|ICDCCJ07001_1362	NO_Group
HS41|ICDCCJ07001_1361	Group 22
HS41|ICDCCJ07001_1360	Group 21
HS41|ICDCCJ07001_1359	Group 12
HS41|ICDCCJ07001_1358	Group 12
HS41|ICDCCJ07001_1357	Group 29
HS41|ICDCCJ07001_1356	Group 19
HS41|ICDCCJ07001_1355	NO_Group
HS41|ICDCCJ07001_1354	Group 23
HS41|ICDCCJ07001_1353	Group 5
HS41|ICDCCJ07001_1352	Group 37
HS41|ICDCCJ07001_1351	Group 35
HS41|ICDCCJ07001_1350	Group 6
HS41|ICDCCJ07001_1349	Group 16
HS41|ICDCCJ07001_1348	Group 1
HS41|ICDCCJ07001_1347	Group 11
HS41|ICDCCJ07001_1346	Group 11
HS41|ICDCCJ07001_1345	Group 32
HS4|Cj8486_1477c	Group 18
HS4|Cj8486_1476c	Group 39
HS4|Cj8486_1475c	Group 13
HS4|Cj8486_1474c	Group 35
HS4|Cj8486_1473c	Group 41
HS4|Cj8486_1472c	NO_Group
HS4|Cj8486_1471c	Group 21
HS4|Cj8486_1470c	Group 12
HS4|Cj8486_1469c	Group 29
HS4|Cj8486_1468c	Group 27
HS4|Cj8486_1467c	Group 19
HS4|Cj8486_1466c	Group 23
HS4|Cj8486_1465c	Group 5
HS4|Cj8486_1464c	Group 35
HS4|Cj8486_1463c	Group 38
HS4|Cj8486_1462c	Group 24
HS4|Cj8486_1461c	Group 34
HS4|Cj8486_1460c	Group 20
HS4|Cj8486_1459c	Group 31
HS4|Cj8486_1458c	Group 6
HS4|Cj8486_1457c	Group 32
HS37|HB-CJGB-LLGL000352	Group 32
HS37|HB-CJGB-LLGL000351	Group 6
HS37|HB-CJGB-LLGL000350	Group 31
HS37|HB-CJGB-LLGL000349	Group 20
HS37|HB-CJGB-LLGL000348	Group 34
HS37|HB-CJGB-LLGL000347	Group 24
HS37|HB-CJGB-LLGL000346	Group 38
HS37|HB-CJGB-LLGL000345	Group 38
HS37|HB-CJGB-LLGL000344	Group 35
HS37|HB-CJGB-LLGL000343	Group 35
HS37|HB-CJGB-LLGL000342	NO_Group
HS37|HB-CJGB-LLGL000341	NO_Group
HS37|HB-CJGB-LLGL000340	NO_Group
HS37|HB-CJGB-LLGL000339	Group 43
HS37|HB-CJGB-LLGL000338	Group 45
HS37|HB-CJGB-LLGL000337	Group 28
HS37|HB-CJGB-LLGL000336	Group 44
HS37|HB-CJGB-LLGL000335	NO_Group
HS37|HB-CJGB-LLGL000334	NO_Group
HS37|HB-CJGB-LLGL000333	NO_Group
HS37|HB-CJGB-LLGL000332	Group 2
HS37|HB-CJGB-LLGL000331	Group 30
HS37|HB-CJGB-LLGL000330	Group 14
HS37|HB-CJGB-LLGL000329	Group 17
HS37|HB-CJGB-LLGL000328	Group 10
HS37|HB-CJGB-LLGL000327	NO_Group
HS37|HB-CJGB-LLGL000326	Group 15
HS37|HB-CJGB-LLGL000325	NO_Group
HS37|HB-CJGB-LLGL000324	Group 13
HS37|HB-CJGB-LLGL000323	NO_Group
HS37|HB-CJGB-LLGL000322	NO_Group
HS37|HB-CJGB-LLGL000321	Group 39
HS37|HB-CJGB-LLGL000320	Group 18
HS31|BJD39GL000906	Group 32
HS31|BJD39GL000905	Group 6
HS31|BJD39GL000904	Group 31
HS31|BJD39GL000903	Group 20
HS31|BJD39GL000902	Group 34
HS31|BJD39GL000901	Group 24
HS31|BJD39GL000900	Group 38
HS31|BJD39GL000899	Group 35
HS31|BJD39GL000898	NO_Group
HS31|BJD39GL000897	Group 43
HS31|BJD39GL000896	Group 45
HS31|BJD39GL000895	Group 28
HS31|BJD39GL000894	Group 28
HS31|BJD39GL000893	Group 44
HS31|BJD39GL000892	Group 5
HS31|BJD39GL000891	Group 23
HS31|BJD39GL000890	Group 19
HS31|BJD39GL000889	Group 29
HS31|BJD39GL000888	Group 12
HS31|BJD39GL000887	Group 12
HS31|BJD39GL000886	NO_Group
HS31|BJD39GL000885	NO_Group
HS31|BJD39GL000884	Group 21
HS31|BJD39GL000883	NO_Group
HS31|BJD39GL000882	NO_Group
HS31|BJD39GL000881	NO_Group
HS31|BJD39GL000880	NO_Group
HS31|BJD39GL000879	Group 7
HS31|BJD39GL000878	NO_Group
HS31|BJD39GL000877	NO_Group
HS31|BJD39GL000876	Group 18
HS3|CG8421_HS3GL000028	Group 32
HS3|CG8421_HS3GL000027	Group 6
HS3|CG8421_HS3GL000026	Group 31
HS3|CG8421_HS3GL000025	Group 20
HS3|CG8421_HS3GL000024	Group 34
HS3|CG8421_HS3GL000023	Group 24
HS3|CG8421_HS3GL000022	Group 38
HS3|CG8421_HS3GL000021	Group 35
HS3|CG8421_HS3GL000020	Group 5
HS3|CG8421_HS3GL000019	Group 23
HS3|CG8421_HS3GL000018	Group 19
HS3|CG8421_HS3GL000017	Group 27
HS3|CG8421_HS3GL000016	Group 29
HS3|CG8421_HS3GL000015	Group 12
HS3|CG8421_HS3GL000014	NO_Group
HS3|CG8421_HS3GL000013	NO_Group
HS3|CG8421_HS3GL000012	Group 21
HS3|CG8421_HS3GL000011	NO_Group
HS3|CG8421_HS3GL000010	Group 36
HS3|CG8421_HS3GL000009	Group 41
HS3|CG8421_HS3GL000008	Group 13
HS3|CG8421_HS3GL000007	Group 35
HS3|CG8421_HS3GL000006	Group 39
HS3|CG8421_HS3GL000005	Group 18
HS23/36|CJJ81176_1437	Group 18
HS23/36|CJJ81176_1436	Group 39
HS23/36|CJJ81176_1435	Group 35
HS23/36|CJJ81176_1434	Group 13
HS23/36|CJJ81176_1433	Group 41
HS23/36|CJJ81176_1432	Group 36
HS23/36|CJJ81176_1431	NO_Group
HS23/36|CJJ81176_1430	Group 21
HS23/36|CJJ81176_1429	NO_Group
HS23/36|CJJ81176_1428	NO_Group
HS23/36|CJJ81176_1427	Group 12
HS23/36|CJJ81176_1426	Group 29
HS23/36|CJJ81176_1425	Group 27
HS23/36|CJJ81176_1424	Group 19
HS23/36|CJJ81176_1423	Group 23
HS23/36|CJJ81176_1422	Group 5
HS23/36|CJJ81176_1421	Group 35
HS23/36|CJJ81176_1420	Group 35
HS23/36|CJJ81176_1419	Group 38
HS23/36|CJJ81176_1418	Group 24
HS23/36|CJJ81176_1417	Group 34
HS23/36|CJJ81176_1416	Group 20
HS23/36|CJJ81176_1415	Group 31
HS23/36|CJJ81176_1414	Group 6
HS23/36|CJJ81176_1413	Group 32
HS21|1-1GL001874	Group 32
HS21|1-1GL001873	Group 6
HS21|1-1GL001872	Group 31
HS21|1-1GL001871	Group 20
HS21|1-1GL001870	Group 34
HS21|1-1GL001869	Group 24
HS21|1-1GL001868	Group 38
HS21|1-1GL001867	Group 35
HS21|1-1GL001640	Group 5
HS21|1-1GL001639	Group 23
HS21|1-1GL001638	Group 19
HS21|1-1GL001637	Group 29
HS21|1-1GL001636	NO_Group
HS21|1-1GL001635	Group 12
HS21|1-1GL001634	Group 12
HS21|1-1GL001633	Group 37
HS21|1-1GL001632	Group 42
HS21|1-1GL001631	Group 47
HS21|1-1GL001630	Group 25
HS21|1-1GL001629	Group 9
HS21|1-1GL001628	Group 18
HS2|Cj1443c_1	Group 18
HS2|Cj1442c_1	Group 39
HS2|Cj1441c	Group 4
HS2|Cj1440c	Group 41
HS2|Cj1439c	Group 26
HS2|Cj1438c	Group 37
HS2|Cj1437c	Group 8
HS2|Cj1436c	Group 8
HS2|Cj1435c	Group 40
HS2|Cj1434c	Group 37
HS2|Cj1433c	NO_Group
HS2|Cj1432c_2	NO_Group
HS2|Cj1431c	NO_Group
HS2|Cj1430c	Group 21
HS2|Cj1429c	NO_Group
HS2|Cj1428c	Group 12
HS2|Cj1427c	Group 27
HS2|Cj1426c	NO_Group
HS2|Cj1425c	Group 19
HS2|Cj1424c	Group 23
HS2|Cj1423c	Group 5
HS2|Cj1422c	Group 35
HS2|Cj1421c	Group 35
HS2|Cj1420c	Group 38
HS2|Cj1419c	Group 24
HS2|Cj1418c	Group 34
HS2|Cj1417c	Group 20
HS2|Cj1416c	Group 31
HS2|Cj1415c	Group 6
HS2|Cj1414c	Group 32
HS19|BJ-CJGB-96G25GL000636	Group 18
HS19|BJ-CJGB-96G25GL000635	Group 39
HS19|BJ-CJGB-96G25GL000634	Group 4
HS19|BJ-CJGB-96G25GL000633	Group 37
HS19|BJ-CJGB-96G25GL000632	Group 8
HS19|BJ-CJGB-96G25GL000631	Group 40
HS19|BJ-CJGB-96G25GL000630	Group 41
HS19|BJ-CJGB-96G25GL000629	Group 35
HS19|BJ-CJGB-96G25GL000628	Group 38
HS19|BJ-CJGB-96G25GL000627	Group 24
HS19|BJ-CJGB-96G25GL000626	Group 34
HS19|BJ-CJGB-96G25GL000625	Group 20
HS19|BJ-CJGB-96G25GL000624	Group 31
HS19|BJ-CJGB-96G25GL000623	Group 6
HS19|BJ-CJGB-96G25GL000622	Group 32
HS15|HS15.22	Group 39
HS15|HS15.21	Group 37
HS15|HS15.20	Group 36
HS15|HS15.19	Group 7
HS15|HS15.18	Group 4
HS15|HS15.17	Group 3
HS15|HS15.16	Group 26
HS15|HS15.15	NO_Group
HS15|HS15.14	NO_Group
HS15|HS15.13	Group 21
HS15|HS15.12	Group 12
HS15|HS15.11	Group 29
HS15|HS15.10	Group 19
HS15|HS15.09	Group 23
HS15|HS15.08	Group 5
HS15|HS15.07	Group 35
HS15|HS15.06	Group 38
HS15|HS15.05	Group 24
HS15|HS15.04	Group 34
HS15|HS15.03	Group 20
HS15|HS15.02	Group 31
HS15|HS15.01	Group 6
HS12|BJD70GL000825	Group 18
HS12|BJD70GL000824	Group 39
HS12|BJD70GL000823	Group 37
HS12|BJD70GL000822	Group 36
HS12|BJD70GL000821	Group 7
HS12|BJD70GL000820	Group 4
HS12|BJD70GL000819	Group 3
HS12|BJD70GL000818	Group 26
HS12|BJD70GL000817	NO_Group
HS12|BJD70GL000816	NO_Group
HS12|BJD70GL000815	Group 21
HS12|BJD70GL000814	Group 12
HS12|BJD70GL000813	Group 29
HS12|BJD70GL000812	Group 19
HS12|BJD70GL000811	Group 23
HS12|BJD70GL000810	Group 5
HS12|BJD70GL000809	Group 35
HS12|BJD70GL000808	Group 6
HS12|BJD70GL000807	Group 16
HS12|BJD70GL000806	Group 1
HS12|BJD70GL000805	Group 11
HS12|BJD70GL000804	Group 32
HS10|HS10.25	Group 39
HS10|HS10.24	NO_Group
HS10|HS10.23	Group 13
HS10|HS10.22	NO_Group
HS10|HS10.21	NO_Group
HS10|HS10.20	Group 26
HS10|HS10.19	NO_Group
HS10|HS10.18	NO_Group
HS10|HS10.17	Group 36
HS10|HS10.16	Group 22
HS10|HS10.15	Group 21
HS10|HS10.14	Group 12
HS10|HS10.13	Group 12
HS10|HS10.12	Group 29
HS10|HS10.11	Group 19
HS10|HS10.10	Group 23
HS10|HS10.09	Group 5
HS10|HS10.08	NO_Group
HS10|HS10.07	Group 35
HS10|HS10.06	Group 38
HS10|HS10.05	Group 24
HS10|HS10.04	Group 34
HS10|HS10.03	Group 20
HS10|HS10.02	Group 31
HS10|HS10.01	Group 6
HS1/44|BJD120GL001577	Group 18
HS1/44|BJD120GL001578	Group 9
HS1/44|BJD120GL001579	Group 25
HS1/44|BJD120GL001580	NO_Group
HS1/44|BJD120GL001581	NO_Group
HS1/44|BJD120GL000479	NO_Group
HS1/44|BJD120GL000478	Group 38
HS1/44|BJD120GL000477	Group 38
HS1/44|BJD120GL000476	Group 24
HS1/44|BJD120GL000475	Group 34
HS1/44|BJD120GL000474	Group 20
HS1/44|BJD120GL000473	Group 31
HS1/44|BJD120GL000472	Group 6
HS1/44|BJD120GL000471	Group 32

## Sheet: SheetB
ortho group	No.	putative function	product
Group 32	18	Capsule polysaccharide export protein	KpsC
Group 18	18	Predicted sugar phosphate isomerase involved in capsule formation	arabinose-5-phosphate isomerase
Group 5	13	Nucleoside-diphosphate-sugar pyrophosphorylase involved in lipopolysaccharide biosynthesis/translation initiation factor 2B, gamma/epsilon subunits (eIF-2Bgamma/eIF-2Bepsilon)	mannose-1-phosphate guanylyltransferase/hddC
Group 6	15	Adenylylsulfate kinase and related kinases	adenylylsulfate kinase
Group 23	13	Phosphoheptose isomerase	phosphoheptose isomerase/gmhA
Group 35	15	putative sugar transferase	MeOPN transferase
Group 39	14	Predicted glycosyltransferase involved in capsule biosynthesis	sugar transferase
Group 12	13	Nucleoside-diphosphate-sugar epimerases	GDP-fucose synthetase/fcl
Group 19	13	Predicted kinase related to galactokinase and mevalonate kinase	D-glycero-D-manno-heptose 7-phosphate kinase/hddA
Group 21	12	dTDP-4-dehydrorhamnose 3,5-epimerase and related enzymes	dTDP-4-dehydrorhamnose 3,5-epimerase/rfbC
Group 29	12	GDPmannose 4,6-dehydratase	GDPmannose 4,6-dehydratase/dmhA
Group 20	11	Predicted glutamine amidotransferases	glutamine amidotransferases
Group 24	11	putative methyltransferase	methyltransferase
Group 31	11	Predicted sugar nucleotidyltransferases	mannose-1-phosphate guanylyltransferase
Group 34	11	Phosphoenolpyruvate synthase/pyruvate phosphate dikinase	mannose-1-phosphate guanylyltransferase/ppsA
Group 38	11	putative methyltransferase	methyltransferase
Group 37	10	Glycosyltransferases involved in cell wall biogenesis	sugar transferase
Group 4	8	Predicted UDP-glucose 6-dehydrogenase	udp-glucose 6-dehydrogenase
Group 26	8	UDP-galactopyranose mutase	UDP-galactopyranose mutase/glf3
Group 36	9	putative sugar transferase	sugar transferase
Group 13	7	putative sugar transferase	sugar transferase/ggaB
Group 7	7	nucleotidyl-sugar pyranose mutase	nucleotidyl-sugar pyranose mutase/galE2
Group 3	5	UDP-glucose 4-epimerase	UDP-glucose 4-epimerase/galE1
Group 41	5	putative sugar transferase	sugar transferase
Group 1	4	Pyruvate kinase	Genes with no obvious link to suger
Group 11	4	putative Na+/H+ antiporter	Genes with no obvious link to suger
Group 16	4	putative sulfate adenylyltransferase	Genes with no obvious link to suger
Group 27	4	Nucleoside-diphosphate-sugar epimerases/dehydratease	pib
Group 9	3	putative Glycerol-3-phosphate	tagD
Group 22	3	putative nucleotidyl-sugar pyranose mutase	glf
Group 25	3	hypothetical protein	uncharacterized protein
Group 28	3	hypothetical protein	Genes with no obvious link to suger
Group 33	2	Phosphoheptose isomerase	Phosphoheptose isomerase
Group 43	3	putative sugar transferase	sugar transferase
Group 44	3	hypothetical protein	Genes with no obvious link to suger
Group 45	3	hypothetical protein	Genes with no obvious link to suger
Group 2	2	putative D-3-phosphoglycerate dehydrogenase	Genes with no obvious link to suger
Group 8	2	Histidinol-phosphate/aromatic aminotransferase and cobyric acid decarboxylase	histidinol-phosphate aminotransferase
Group 10	2	hypothetical protein	Genes with no obvious link to suger
Group 14	2	hypothetical protein	Genes with no obvious link to suger
Group 15	2	hypothetical protein	Genes with no obvious link to suger
Group 17	2	hypothetical protein	N-acylneuraminate cytidylyltransferase/nueA
Group 30	2	hypothetical protein	uncharacterized protein
Group 40	2	Phosphoserine phosphatase	Genes with no obvious link to suger
Group 47	2	putative CDP glycerol glycerophosphotransferase	tagF
Group 42	2	putative sugar transferase	sugar transferase
Group 46	2	Nucleoside-diphosphate-sugar pyrophosphorylase involved in lipopolysaccharide biosynthesis/translation initiation factor 2B, gamma/epsilon subunits (eIF-2Bgamma/eIF-2Bepsilon)	glucose-1-phosphate cytidylyltransferase/rfbF
	331

## Sheet: SheetC
serotype|ORF ID	ortho group	putative function	product
HS8/17|HS17.12	NO_Group	hypothetical protein	uncharacterized protein
HS9|BJD63GL000846	NO_Group	recombination and DNA strand exchange inhibitor	Genes with no obvious link to suger
HS9|BJD63GL000841	NO_Group	Nucleoside-diphosphate-sugar epimerases	Nucleoside-diphosphate-sugar epimerases
HS9|BJD63GL000839	NO_Group	hypothetical protein	uncharacterized protein
HS9|BJD63GL000836	NO_Group	Glycosyltransferase	sugar transferase
HS9|BJD63GL000835	NO_Group	alpha-2,3-sialyltransferase	alpha-2,3-sialyltransferase
HS9|BJD63GL000833	NO_Group	Phosphoheptose isomerase	D-glycero-D-mannoheptose 7-phosphate/SIS-gmhA
HS6|81116_HS6GL000017	NO_Group	hypothetical protein	glycosyl transferase
HS6|81116_HS6GL000015	NO_Group	hypothetical protein	Genes with no obvious link to suger
HS6|81116_HS6GL000014	NO_Group	Sialic acid synthase	N-acetylneuraminate synthase/nueB
HS6|81116_HS6GL000013	NO_Group	UDP-N-acetylglucosamine 2-epimerase	N-acetylglucosamine-6-phosphate 2-epimerase/synX
HS6|81116_HS6GL000012	NO_Group	hypothetical protein	Genes with no obvious link to suger
HS6|81116_HS6GL000010	NO_Group	hypothetical protein	dtdp-6-deoxy-l-hexose 3-o-methyltransferase
HS6|81116_HS6GL000009	NO_Group	hypothetical protein	polysaccharide deacetylase
HS6|81116_HS6GL000008	NO_Group	cmp-neu5ac synthetase	Genes with no obvious link to suger
HS6|81116_HS6GL000007	NO_Group	CMP-N-acetylneuraminic acid synthetase	N-acylneuraminate cytidylyltransferase/nueA
HS6|81116_HS6GL000006	NO_Group	phosphoenolpyruvate phosphomutase	Genes with no obvious link to suger
HS6|81116_HS6GL000005	NO_Group	phosphonopyruvate decarboxylase	Genes with no obvious link to suger
HS6|81116_HS6GL000004	NO_Group	iron-containing alcohol dehydrogenase	Genes with no obvious link to suger
HS6|81116_HS6GL000003	NO_Group	capsule polysaccharide export protein	Genes with no obvious link to suger
HS53|HB-CJGB-XWMGL000327	NO_Group	capsular polysaccharide biosynthesis protein, putative	minor teichoic acid biosynthesis protein
HS53|HB-CJGB-XWMGL000326	NO_Group	capsular polysaccharide biosynthesis glycosyltransferase WcbB, putative	glycosyl transferase group 1
HS53|HB-CJGB-XWMGL000315	NO_Group	capsular polysaccharide biosynthesis protein, putative	nucleotidyl transferase
HS53|HB-CJGB-XWMGL000314	NO_Group	capsular polysaccharide biosynthesis protein, putative	capsular polysaccharide biosynthesis
HS53|HB-CJGB-XWMGL000313	NO_Group	capsular polysaccharide biosynthesis protein, putative	capsular polysaccharide biosynthesis
HS42|HS42.14	NO_Group	putative sugar transferase	sugar transferase
HS42|HS42.13	NO_Group	putative sugar transferase	sugar transferase
HS42|HS42.12	NO_Group	putative sugar transferase	sugar transferase
HS41|ICDCCJ07001_1368	NO_Group	putative sugar transferase	glycosyl transferase
HS41|ICDCCJ07001_1366	NO_Group	nucleotidyl-sugar dehydratase	cdp-glucose -dehydratase
HS41|ICDCCJ07001_1362	NO_Group	putative sugar transferase	sugar transferase
HS41|ICDCCJ07001_1355	NO_Group	putative sugar transferase	sugar transferase
HS4|Cj8486_1472c	NO_Group	hypothetical protein	sugar transferase
HS37|HB-CJGB-LLGL000342	NO_Group	hypothetical protein	uncharacterized protein
HS37|HB-CJGB-LLGL000341	NO_Group	hypothetical protein	uncharacterized protein
HS37|HB-CJGB-LLGL000340	NO_Group	hypothetical protein	uncharacterized protein
HS37|HB-CJGB-LLGL000335	NO_Group	alpha-2,3-sialyltransferase	alpha-2,3-sialyltransferase
HS37|HB-CJGB-LLGL000334	NO_Group	sugar transferase	sugar transferase
HS37|HB-CJGB-LLGL000333	NO_Group	Haloacid Dehalogenase-like Hydrolases	Genes with no obvious link to suger
HS37|HB-CJGB-LLGL000327	NO_Group	Phosphoheptose isomerase	Phosphoheptose isomerase
HS37|HB-CJGB-LLGL000325	NO_Group	glycosyltransferase	sugar transferase
HS37|HB-CJGB-LLGL000323	NO_Group	glycosyl transferase	sugar transferase/WcaA
HS37|HB-CJGB-LLGL000322	NO_Group	glycosyl transferase	sugar transferase/WcaA
HS31|BJD39GL000898	NO_Group	hypothetical protein	uncharacterized protein
HS31|BJD39GL000886	NO_Group	hypothetical protein	uncharacterized protein
HS31|BJD39GL000885	NO_Group	hypothetical protein	uncharacterized protein
HS31|BJD39GL000883	NO_Group	Methyltransferase FkbM domain	methyltransferase
HS31|BJD39GL000882	NO_Group	hypothetical protein	uncharacterized protein
HS31|BJD39GL000881	NO_Group	GDP-fucose protein O-fucosyltransferase	sugar transferase
HS31|BJD39GL000880	NO_Group	CDP-glycerol--glycerophosphate glycerophosphotransferase	Genes with no obvious link to suger
HS31|BJD39GL000878	NO_Group	CDP-ME synthetase is involved in mevalonate-independent isoprenoid production	2-C-methyl-D-erythritol 4-phosphate cytidylyltransferase
HS31|BJD39GL000877	NO_Group	CDP-glycerol--glycerophosphate glycerophosphotransferase	Genes with no obvious link to suger
HS3|CG8421_HS3GL000014	NO_Group	putative nucleotide-sugar epimerase/dehydratase	Cj8486_1471c
HS3|CG8421_HS3GL000013	NO_Group	hypothetical protein	sugar transferase
HS3|CG8421_HS3GL000011	NO_Group	hypothetical protein	uncharacterized protein
HS23/36|81176_HS23_36GL000020	NO_Group	hypothetical protein	sugar transferase
HS23/36|81176_HS23_36GL000018	NO_Group	hypothetical protein	udp-glucose 4-epimerase
HS23/36|81176_HS23_36GL000017	NO_Group	hypothetical protein	uncharacterized protein
HS21|1-1GL001636	NO_Group	pyridoxamine 5-phosphate oxidase	Genes with no obvious link to suger
HS2|Cj1433c	NO_Group	hypothetical protein Cj1433c	radical sam domain protein
HS2|Cj1432c_2	NO_Group	putative sugar transferase	sugar transferase
HS2|Cj1431c	NO_Group	capsular polysaccharide heptosyltransferase	sugar transferase
HS2|Cj1429c	NO_Group	hypothetical protein Cj1429c	uncharacterized protein
HS2|Cj1426c	NO_Group	putative methyltransferase family protein	family protein
HS15|HS15.15	NO_Group	putative sugar transferase	sugar transferase
HS15|HS15.14	NO_Group	putative sugar transferase	sugar transferase
HS12|BJD70GL000817	NO_Group	glycosyl transferase	sugar transferase
HS12|BJD70GL000816	NO_Group	heptosyltransferase,GDP-fucose protein O-fucosyltransferase	sugar transferase/hddD
HS10|HS10.24	NO_Group	putative sugar transferase	Cj8486_1479c
HS10|HS10.22	NO_Group	glucose-1-phosphate cytidylyltransferase	CJJ26094_1489
HS10|HS10.21	NO_Group	putative molybdenum cofactor biosynthesis protein	CJJHB9313_1449
HS10|HS10.19	NO_Group	sugar transferase	sugar transferase
HS10|HS10.18	NO_Group	sugar transferase	sugar transferase
HS10|HS10.08	NO_Group	heptosyltransferase	Cj1431c (hddD)
HS1/44|BJD120GL001581	NO_Group	putative sugar transferase	capsular_polysaccharide_biosynthesis
HS1/44|BJD120GL001580	NO_Group	putative CDP glycerol glycerophosphotransferase	cps2d
HS1/44|BJD120GL000479	NO_Group	putative sugar transferase	sugar_transferase
