# Supplementary material for: Genetic Characteristics and Multiple-PCR Development for Capsular Identification of Specific Serotypes of Campylobacter jejuni
Source: PLoS One. 2016 Oct 27;11(10):e0165159. doi: 10.1371/journal.pone.0165159 (PMC5082957; doi:10.1371/journal.pone.0165159)
Supplement: S2 Dataset — Summary of PCR amplification from multiple-PCR primer pairs developed in this study. The strains with asterisks are unpublished strains (Zhang M. et al). (XLSX) [file pone.0165159.s002.xlsx]

## Sheet: SheetA
		primers
Strain	Penner type	ICDCCJ_HS2	ICDCCJ_HS19	ICDCCJ_HS41	ICDCCJ_HS7	ICDCCJ_HS12	ICDCCJ_HS21	ICDCCJ_HS31	ICDCCJ_HS37
BJ-CJD120	HS1/44	-	-	-	-	-	-	-	-
HB-CJGB-QYT*	HS2	+	-	-	-	-	-	-	-
BJ-CJD55*	HS3	-	-	-	-	-	-	-	-
BJ-CJ100*	HS6	-	-	-	-	-	-	-	-
BJ-CJD63	HS9	-	-	-	+	-	-	-	-
BJ-CJD70	HS12	-	-	-	-	+	-	-	-
BJ-CJGB96G25	HS19	-	+	-	-	-	-	-	-
JL-CJHLIU1-1	HS21	-	-	-	-	-	+	-	-
81-176	HS23/36	-	-	-	-	-	-	-	-
BJ-CJD39	HS31	-	-	-	-	-	-	+	-
HB-CJGB-LL	HS37	-	-	-	-	-	-	-	+
ICDCCJ07001	HS41	-	-	+	-	-	-	-	-
HB-CJGB-XWM	HS53	-	-	-	-	-	-	-	-
	*unpublished strains, Zhang M. et al.
